# Supplementary material for: Plantar pressures and stabilometry effects of ischemic compression in Flexor digitorum brevis muscle Myofascial Trigger Point: A prepost study
Source: PLoS One. 2025 Aug 14;20(8):e0329734. doi: 10.1371/journal.pone.0329734 (PMC12352831; doi:10.1371/journal.pone.0329734)
Supplement: S4 File — (XLSX) [file pone.0329734.s004.xlsx]

## Sheet: Hoja1
person	gender female=0 male=1	age	weight (Kg)	height in meters	size of shoe	BMI	DEFINITIVE MEDIUM ISQUEMIC COMPRESSION MAXIMUM PRESSURE BOTH HEELS 2º FOOT PRINT K Pa	MEDIUM ISQUEMIC COMPRESSION SURFACE TALON 2º FOOT PRINT	DEFINITIVE MEDIUM ISQUEMIC COMPRESSIONMAXIMUM PRESSUREMEDIOPIE FOOT PRINT (Kpa)	MEDIUM ISQUEMIC COMPRESSION SURFACE MEDIOPIE 2º FOOT PRINT (Kpa)	MEDIUM ISQUEMIC COMPRESSIONMAXIMUM PRESSUREANTEPIE 2º FOOT PRINT	MEDIUM ISQUEMIC COMPRESSION SURFACE ANTEPIE 2º FOOT PRINT	MEDIUM ISQUEMIC COMPRESSION OA DISPLACEMENT X (mm)2º FOOT PRINT	MEDIUM ISQUEMIC COMPRESSION MIN OA DISPLACEMENT Y (mm)2º FOOT PRINT	MEDIUM ISQUEMIC COMPRESSION MIN OA SURFACE (mm)2º FOOT PRINT	MEDIUM ISQUEMIC COMPRESSION OA VEL.MEDIUM DISPLACEMENT LATERO-LAT (mm/s)2º FOOT PRINT	MEDIUM ISQUEMIC COMPRESSION OA VEL. MEDIUM DISPLACEMENT ANTERO-POST (mm/s)2º FOOT PRINT	MEDIUM ISQUEMIC COMPRESSION OC DISPLACEMENT X ACTUAL (mm)2º FOOT PRINT	MEDIUM ISQUEMIC COMPRESSION OC DISPLACEMENT Y ACTUAL (mm)2º FOOT PRINT	MEDIUM ISQUEMIC COMPRESSION OC SURFACE (mm)2º FOOT PRINT	MEDIUM ANTES DEISchemic COMPRESSION EYES CL VEL.MEDIUM DISPLACEMENT LATERO-LAT (mm/s)2º FOOT PRINT	MEDIUM ISQUEMIC COMPRESSION OC VEL MEDIUM DISPLACEMENT ANTERO-POST (mm/s)2º FOOT PRINT	MEDIUM DESPUES DEISchemic COMPRESSIONMAXIMUM PRESSURE BOTH HEELS 2º FOOT PRINT K Pa	MEDIUM DESPUES DEISchemic COMPRESSION SURFACE TALON 2º FOOT PRINT	MEDIUM DESPUES DEISchemic COMPRESSION MAXIMUM PRESSUREMEDIOPIE 2º FOOT PRINT (Kpa)	MEDIUM DESPUES DEISchemic COMPRESSION SURFACE MEDIOPIE 2º FOOT PRINT (Kpa)	MEDIUM DESPUES DEISchemic COMPRESSIONMAXIMUM PRESSUREANTEPIE 2º FOOT PRINT	MEDIUM DESPUES DEISchemic COMPRESSION SURFACE ANTEPIE 2º FOOT PRINT	MEDIUM DESPUES DEISchemic COMPRESSION OA DISPLACEMENT X (mm) 2º FOOT PRINT	MEDIUM DESPUES DEISchemic COMPRESSION MIN OA DISPLACEMENT Y (mm) 2º FOOT PRINT	MEDIUM DESPUES DEISchemic COMPRESSION MIN OA SURFACE (mm)2º FOOT PRINT	DESPUES DEISchemic COMPRESSION OA VEL.MEDIUM DISPLACEMENT LATERO-LAT (mm/s) 2º FOOT PRINT	MEDIUM DESPUES DEISchemic COMPRESSION OA VEL. MEDIUM DISPLACEMENT ANTERO-POST (mm/s) 2º FOOT PRINT	MEDIUM DESPUES DE ISchemic COMPRESSION EYES CL DISPLACEMENT X ACTUAL (mm)2º FOOT PRINT	MEDIUM DESPUES DE ISchemic COMPRESSION EYES CL DISPLACEMENT Y ACTUAL (mm)2º FOOT PRINT	MEDIUM DESPUES DE TÉCNICA OC SURFACE (mm)2º FOOT PRINT	MEDIUM DESPUES DE ISchemic COMPRESSION EYES CL VEL.MEDIUM DISPLACEMENT LATERO-LAT (mm/s)2º FOOT PRINT	MEDIUM DESPUES DE ISchemic COMPRESSION EYES CL VEL MEDIUM DISPLACEMENT ANTERO-POST (mm/s)2º FOOT PRINT
1	1	21	60	1.7	40	20.7612	87.5438	93.6667	8.23788	11	60.8361	96.6667	11	32.0333	7.56667	1.23333	0.866667	14.6333	36.7	13.1	1.23333	1	85.3536	87	7.97636	5.33333	59.9208	89.3333	5.96667	7.43333	7.43333	0.8	0.6	8.4	37.6333	30.1	1.2	0.866667
2	1	24	89	1.81	44	27.1664	130.956	97	45.6352	40.6667	98.5603	72.6667	3.23333	2.06667	52	1.7	1.3	2.56667	8.26667	40.8333	2.4	2.4	130.858	101.667	42.2355	42.6667	84.5036	89.6667	4.53333	27.5667	27.5667	1.6	1.13333	3.73333	5.53333	13.8	1.63333	1.56667
3	1	22	78	1.75	42	25.4694	119.809	94	40.9606	34	97.2201	71.3333	0.9	1.73333	46.4	1.53333	1.03333	2.23333	7.3	35.9333	2.2	2.03333	128.799	102	41.4182	41	86.5631	89.6667	4.03333	26.8667	26.8667	1.4	1.06667	3.66667	5.53333	21.15	1.5	1.63333
4	1	25	72	1.76	42	23.2438	126.281	106.667	0.78456	100	9.74162	450	3.96667	44.1333	50.8667	1.36667	1.26667	9.33333	49.1333	24.9	1.46667	1.23333	150.799	112.333	0.49035	158.667	7.97636	330.667	10.7	6.06667	6.06667	0.9	1.2	9.2	55.3	14.4	0.933333	0.966667
5	1	25	75	1.8	44.5	23.1481	10.9838	1334.33	0.84994	108	9.77431	455.333	4.33333	48.9667	53.2667	1.36667	1.36667	10.1333	53.3667	25.7	1.5	1.16667	157.206	113.667	0.62111	155.333	7.87829	339	11.6	6.6	6.6	1.1	1.16667	9.93333	56.2	8.6	0.9	0.833333
6	1	26	67	1.7	40	23.1834	96.4682	65	22.9157	35.3333	59.1362	119.667	3.8	21.5333	23.4333	1.43333	1.13333	5.9	23.1333	24.4667	1.33333	1.26667	112.127	88.3333	3.49783	157.333	62.0783	105	5.68667	37.7333	37.7333	1.5	1.26667	3.7	23.3667	107.4	1.36667	1.2
7	0	19	62	1.65	40	22.7732	91.1397	90.6667	20.9543	27.6667	73.291	102.667	0.466667	17.9333	27.3	1.36667	1.33333	4.2	18.7	93.9	2.43333	2.1	97.0566	84.6667	27.4596	23.3333	80.2213	84	1.1	32.0333	32.0333	1.6	1.13333	1.9	18.5333	139.5	1.76667	1.4
8	1	32	58	1.62	36	22.1003	110.983	90	21.7388	14.6667	50.9964	83	9.73333	51.3667	43.4667	1.3	0.9	11.0333	48	57.2	1.86667	1.6	92.7742	81.6667	15.2989	19.3333	71.493	96	9.73333	43.4667	43.4667	1	0.9	7.66667	44.0667	45.8	1.26667	0.866667
9	0	37	64	1.6	38	25	109.315	90.3333	41.0913	37.6667	45.7333	91.3333	13.5333	44.4333	18.6667	1	0.7	12.2333	42.7333	16.5333	1.1	1.03333	103.202	93.6667	33.0496	36	48.8062	93.6667	7.4	25	25	1	0.933333	4.1	42.6667	113.25	1.36667	1.13333
10	0	27	60	1.75	40	19.5918	104.15	84.3333	19.5813	37	71.8853	90.6667	3.5	24.9	3.4	0.8	0.5	6.96667	25.5	8.56667	1.26667	1.26667	93.9511	77.6667	20.7908	27.3333	82.5749	92.6667	7.83333	20.8667	20.8667	1.6	1	10	14.7333	18.7	1.56667	1.3
11	0	32	53	1.69	39	18.5568	117.521	74.3333	6.14572	6.66667	63.5821	76.3333	9.16667	40.2667	16.9333	1.73333	1.2	9.83333	37.7	22.0333	1.7	1.5	104.771	75	9.1532	7.66667	79.0444	71.6667	9.03333	44.5	44.5	1.6	1.33333	9.36667	43.3	23.55	1.53333	1.36667
12	0	22	66	1.74	41	21.7994	124.385	81.6667	20.039	32.3333	76.8215	110.333	14.9333	29.9	18.6	1.6	1.26667	17.2333	35.4	32	1.96667	1.96667	159.56	87.3333	17.4892	18.3333	53.6116	75	12.9	61.3667	61.3667	1.4	1.3	16.4	40.9333	78.85	2.06667	1.63333
13	0	35	54	1.69	39	18.9069	77.7368	72.6667	37.0051	44.3333	69.9893	85.6667	4.56667	28.4667	9.3	1.93333	1.16667	3.03333	24.1333	58.2	2.5	1.86667	96.1413	76.3333	37.855	49.6667	57.5017	79.6667	2.5	24.2333	24.2333	1.8	1.23333	2.96667	24.5667	60.35	2.1	1.86667
14	0	23	57	1.63	38	21.4536	119.678	85.6667	16.2142	22.3333	49.8196	84	7.83333	44.6333	38.0333	1	0.866667	11.5333	45.5667	31.5667	1.13333	1	111.44	86.3333	10.6242	22.6667	53.8077	88.6667	7.36667	17.1667	17.1667	1	0.966667	3.26667	39	37.55	1.26667	1.1
15	0	20	47	1.59	38	18.591	111.113	80	8.27057	7.33333	53.0232	81	4.96667	39.1	14.9333	1.43333	1.1	5.06667	39.1	14.9333	1.43333	1.1	98.1027	76.6667	8.46671	9	56.8152	91.3333	9.53333	19.5667	19.5667	0.8	0.966667	10.6667	37.8667	10.55	1.26667	1.06667
16	0	20	54	1.58	37	21.6311	121.247	85.6667	7.58408	3	61.3264	71.3333	3.53333	42.4667	14.2	1.6	1.23333	2.1	43.4	7.4	1.5	1.03333	121.901	82.3333	7.48601	7.66667	63.6147	76.3333	7.03333	12.2	12.2	1	0.833333	3.63333	44.3	83.6	1.33333	1.26667
17	0	19	69	1.73	40	23.0546	109.185	88.3333	0	0	69.7931	85.3333	5.96667	14.4	8.6	1.2	0.866667	6.66667	14.6	7.83333	1.06667	0.766667	105.85	90	7.94367	2	64.4974	92	7.16667	33.8667	33.8667	1.6	1.03333	8.2	13.6	114.25	1.46667	1.4
18	0	22	66	1.74	40.5	21.7994	122.13	82.6667	25.9559	38.3333	77.9003	109.333	14.8	30.4667	19.0333	1.53333	1.16667	17.8333	34.8333	30.6	1.9	2.1	157.108	84.6667	20.3332	15	62.7648	89.3333	13.6667	60.4333	60.4333	1.4	1.3	17.1	40.3333	37.75	2.23333	1.7
